# Supplementary material for: Emergence and Molecular Epidemiology of Human Metapneumovirus in Greece in the Post-COVID Era
Source: Int J Mol Sci. 2026 Mar 20;27(6):2821. doi: 10.3390/ijms27062821 (PMC13026375; doi:10.3390/ijms27062821)
Supplement: Supplementary file 1 [file ijms-27-02821-s001.zip]

Archive with 1 entries (1 files):
- ijms-4158257-supplementary.pdf
